# Supplementary material for: Phytochemical Composition and Antioxidant Activity of Manuka Honey and Ohia Lehua Honey
Source: Nutrients. 2025 Jan 13;17(2):276. doi: 10.3390/nu17020276 (PMC11767333; doi:10.3390/nu17020276)
Supplement: Supplementary file 1 [file nutrients-17-00276-s001.zip]

Archive with 1 entries (1 files):
- nutrients-3374209-supplementary.pdf
